# Supplementary material for: Optimisation and analytical assessment of a TaqMan™ probe-based real-time PCR assay designed to diagnose infection with Schistosoma japonicum
Source: Parasit Vectors. 2026 Jun 29;19:308. doi: 10.1186/s13071-026-07458-2 (PMC13419353; doi:10.1186/s13071-026-07458-2)
Supplement: Supplementary file 6 — Additional file 6: Dataset S1. Schistosoma japonicum 75-bp mitochondrial ND5 target locus 5′–3′. [file 13071_2026_7458_MOESM6_ESM.fasta]

>Dataset S1: Schistosoma_japonicum_75bp_mitochondrial_ND5_target_locus_5'-3'
GTGACTGTGGGGGTTTGTATTATAAGTTTATGATGTTGTACATTTTAATTTTGTCTACTTTTACTGGTTATGGTT
